# Supplementary material for: Soil Microbial Indicators within Rotations and Tillage Systems
Source: Microorganisms. 2021 Jun 8;9(6):1244. doi: 10.3390/microorganisms9061244 (PMC8228827; doi:10.3390/microorganisms9061244)
Supplement: Supplementary file 1 [file microorganisms-09-01244-s001.zip]

Archive with 1 entries (1 files):
- microorganisms-1247538-supplementary.pdf
